# Supplementary material for: Knockout of Tmlhe in mice is not associated with autism spectrum disorder phenotypes or motor dysfunction despite low carnitine levels
Source: Mol Autism. 2023 Aug 8;14:29. doi: 10.1186/s13229-023-00560-7 (PMC10410785; doi:10.1186/s13229-023-00560-7)
Supplement: Supplementary file 2 — Additional file 2: Raw data of carnitine, GBB and TML measurements. [file 13229_2023_560_MOESM2_ESM.xlsx]

## Sheet: Social interaction test
Sniffing time - empty cylinder, sec
		WT - C57bl/6N - male	TMLHE KO - male	WT - C57bl/6N - female	TMLHE KO - female
		82	31	40	42
		29	41	14	38
		43	74	28	28
		34	59	28	27
		95	29	22	4
		34	16	41	29
		34	48	35	66
		33	35	27	80
		45	34	49	7
			23	38	61
					48
Sniffing time - cylinder with mice - stranger, sec
		WT - C57bl/6N - male	TMLHE KO - male	WT - C57bl/6N - female	TMLHE KO - female
		140	65	71	202
		79	78	67	133
		87	146	187	187
		77	0	70	83
		96	40	51	8
		116	75	50	46
		72	77	74	66
		74	129	96	150
		48	92	68	1
			118	58	54
					112

## Sheet: Marble buried test
Marbles buried, %
	WT - C57bl/6N - male	TMLHE KO - male	WT - C57bl/6N - female	TMLHE KO - female
	16.6667	93.3333	100	86.6667
	100	100	86.6667	36.6667
	93.3333	100	93.3333	96.6667
	93.3333	93.3333	86.6667	50
	83.3333	83.3333	70	76.6667
	40	96.6667	100	80
	16.6667	93.3333	76.6667	86.6667
	96.6667	76.6667	56.6667	93.3333
	93.3333	90	46.6667	100
		63.3333	100	93.3333
		93.3333	100
		53.3333

## Sheet: Nest build test
Nest build, score
	WT - C57bl/6N - male	TMLHE KO - male	WT - C57bl/6N - female	TMLHE KO - female
	10	5	2	7
	9	9	9	9
	7	9	10	4
	10	10	7	7
	4	10	3	4
	9	9	9	6
	8	3	10	6
	8	8	9	7
	8	6	3	3
		9	1	2
		10	8	11
		9	4
			2
			5

## Sheet: Grip strength test
Grip strength, g/g body weight
	WT - C57bl/6N - male	TMLHE KO - male	WT - C57bl/6N - female	TMLHE KO - female
	6.36798	7.80735	5.64489	8.71307
	6.82254	6.92857	7.39482	9.02141
	9.09226	8.84477	7.86408	7.15409
	8.22144	8.57741	8.78472	6.15023
	7.77003	8.47162	8.23333	4.94078
	9.54955	8.08743	6.54422	8.89456
	8.6741	5.7438	6.74312	11.4673
	7.46612	8.26827	12.3104	6.9009
	8.58048	7.0217	8.17814	10.804
			7.62737

## Sheet: Rota-rod test
Latency to fall, sec
	WT - C57bl/6N - male	TMLHE KO - male	WT - C57bl/6N - female	TMLHE KO - female
	206.333	295	253.333	268.667
	281.333	153	170.667	240
	298.667	227	260.333	240.333
	109.667	296	283	193.333
	205	247	262.667	300
	280.333	294.333	289	207.667
	225.667	184	298	123.333
	255.667		189.667	222.667
	283.667		181	300
			300

## Sheet: Passive avoidance test
Retention latency, sec
	WT - C57bl/6N - male	TMLHE KO - male	WT - C57bl/6N - female	TMLHE KO - female
	58.4	344	176.5	202.6
	22.2	43.2	96.5	235.4
	23.5	7.8	17	23.2
	48.3	162.2	36	11.6
	12.1	85.1	3.2	5.2
	540	21.4	37.6	27.7
	4.9	139.8	36.8	155.1
	30.1	40.2	540	5.7
	32.2	14.8	33.7	16.8
		15.5	8.3	109.1
			91	60.4
			33.5
			13.6
			281.6

## Sheet: Y-maze test
Spontaneous alternation, %
	WT - C57bl/6N - male	TMLHE KO - male	WT - C57bl/6N - female	TMLHE KO - female
	76.4706	68.4211	60	52.6316
	45.8333	85.7143	60	65
	62.5	75	63.6364	69.5652
	58.3333	57.8947	88	64
	60.7143	50	81.8182	92.3077
	59.0909	57.1429	93.75	47.619
	73.0769	80	65	63.1579
	45.4545		41.6667	41.6667
	62.963		70	68.4211
			70.9677

## Sheet: Carnitine brain
Carnitine concentration, nmol/g brain tissue
	WT - C57bl/6N - male	TMLHE KO - male	WT - C57bl/6N - female	TMLHE KO - female
	116.5	12.45	111.55	10.8
	118.3	11.6	111.95	11.8
	104.2	11.5	114	9.95
	127.8	11.7	105.05	10
	141.25	10.7	107.55	7.8
	125.05	9.75	100.8	8.55
	114.25	10.4	87.55	7.8
		9.2

## Sheet: GBB brain
GBB concentration, nmol/g brain tissue
	WT - C57bl/6N - male	TMLHE KO - male	WT - C57bl/6N - female	TMLHE KO - female
	6.95	<LOD	9.05	<LOD
	7.65	<LOD	7	<LOD
	8.3	<LOD	7.75	<LOD
	6.85	<LOD	7.45	<LOD
	6.55	<LOD	6.75	<LOD
	6.85	<LOD	6.5	<LOD
	7	<LOD	7.15	<LOD
		<LOD
	LOD - Low of detection

## Sheet: TML brain
TML concentration, nmol/g brain tissue
	WT - C57bl/6N - male	TMLHE KO - male	WT - C57bl/6N - female	TMLHE KO - female
	10.25	39.9	10.55	37.05
	10.05	34.8	9.45	38.15
	10.6	39.1	11.2	35.05
	10.15	38.7	9.15	33.2
	9.55	37.15	10.35	35.3
	8.6	36.7	8.8	35.15
	9	37.75	10.5	38.6
		34.8

[truncated: 3 more sheets: Carnitine plasma, GBB plasma, TML plasma]
